# Supplementary material for: Genetic Diversity and Phylogeography of Thottapalayam thottimvirus (Hantaviridae) in Asian House Shrew (Suncus murinus) in Eurasia
Source: Front Cell Infect Microbiol. 2020 Aug 27;10:438. doi: 10.3389/fcimb.2020.00438 (PMC7481397; doi:10.3389/fcimb.2020.00438)
Supplement: Supplementary file 1 [file Table_1.xlsx]

## Sheet: Supplemental Data S1
Supplemental Table 1. Comparative material examined, their collection site, accession number and the hantavirus infection.
No.	Speacies	Clone	Cyt-b accession No.	CO1 accession No.	RAG1 accession No.	Collection_date	Country	State/Province/Disrict/Prefecture/Governorate	Lat,Lon	Altitude	Sex	Hantavirus
1	Suncus murinus	H536	LC126450	ND	ND	2011-05-24	Japan	Okinawa prefecture	24.456806N,122.975472E	114m	M	N*
2	Suncus murinus	H537	LC126451	ND	ND	2011-05-25	Japan	Okinawa prefecture	24.456611N,123.010944E	60m	F	N*
3	Suncus murinus	H538	LC126452	ND	ND	2011-05-25	Japan	Okinawa prefecture	24.456611N,123.010944E	60m	F	N*
4	Suncus murinus	H539	LC126453	ND	ND	2011-05-25	Japan	Okinawa prefecture	24.456611N,123.010944E	60m	F	N*
5	Suncus murinus	H540	LC126454	ND	ND	2011-05-25	Japan	Okinawa prefecture	24.456611N,123.010944E	60m	F	N*
6	Suncus murinus	H541	LC126455	ND	ND	2011-05-25	Japan	Okinawa prefecture	24.456611N,123.010944E	60m	M	N*
7	Suncus murinus	H542	LC126456	ND	ND	2011-05-26	Japan	Okinawa prefecture	24.456611N,123.010944E	60m	M	N*
8	Suncus murinus	H543	LC126457	ND	ND	2011-05-26	Japan	Okinawa prefecture	24.457972N,123.002694E	45m	M	N*
9	Suncus murinus	H544	LC126458	ND	ND	2011-05-26	Japan	Okinawa prefecture	24.457972N,123.002694E	45m	M	N*
10	Suncus murinus	H545	LC126459	ND	ND	2011-05-26	Japan	Okinawa prefecture	24.457972N,123.002694E	45m	M	N*
11	Suncus murinus	H546	LC126460	ND	ND	2011-05-26	Japan	Okinawa prefecture	24.457972N,123.002694E	45m	F	N*
12	Suncus murinus	H547	LC126461	ND	ND	2011-05-26	Japan	Okinawa prefecture	24.457972N,123.002694E	45m	F	N*
13	Suncus murinus	H548	LC126462	ND	ND	2011-05-26	Japan	Okinawa prefecture	24.457972N,123.002694E	45m	F	N*
14	Suncus murinus	H549	LC126463	ND	ND	2011-05-26	Japan	Okinawa prefecture	24.457972N,123.002694E	45m	M	N*
15	Suncus murinus	H550	LC126464	ND	ND	2011-05-26	Japan	Okinawa prefecture	24.457972N,123.002694E	45m	M	N*
16	Suncus murinus	H551	LC126465	MT344849*	MT344729*	2011-05-26	Japan	Okinawa prefecture	24.457972N,123.002694E	45m	M	N*
17	Suncus murinus	H552	LC126466	ND	ND	2011-05-26	Japan	Okinawa prefecture	24.456611N,123.010944E	60m	M	N*
18	Suncus murinus	H885	LC126448	MT344850*	MT344730*	2011-07-16	Japan	Okinawa prefecture	NR	NR	M	N*
19	Suncus murinus	H886	LC126449	ND	ND	2011-07-15	Japan	Okinawa prefecture	NR	NR	M	N*
20	Suncus murinus	H1613	LC126467	ND	ND	2011-11-07	Japan	Okinawa prefecture	24.457972N,123.002694E	45m	F	N*
21	Suncus murinus	H1614	LC126468	ND	ND	2011-11-07	Japan	Okinawa prefecture	24.457972N,123.002694E	45m	F	N*
22	Suncus murinus	H1615	LC126469	ND	ND	2011-11-07	Japan	Okinawa prefecture	24.457972N,123.002694E	45m	F	N*
23	Suncus murinus	H1616	LC126470	ND	ND	2011-11-07	Japan	Okinawa prefecture	24.457972N,123.002694E	45m	M	N*
24	Suncus murinus	H1617	LC126471	ND	ND	2011-11-07	Japan	Okinawa prefecture	24.457972N,123.002694E	45m	M	N*
25	Suncus murinus	VN2052	LC126496	MT344851*	MT344731*	2012-06-25	Viet Nam	Qui Hoi district, Nghe An province	19.356783N, 105.130799E	NR	M	N*
26	Suncus murinus	VN2053	LC126497	MT344852*	MT344732*	2012-06-25	Viet Nam	Qui Hoi district, Nghe An province	19.356783N, 105.130799E	NR	M	N*
27	Suncus murinus	VN2054	LC126498	MT344853*	MT344733*	2012-06-25	Viet Nam	Qui Hoi district, Nghe An province	19.356783N, 105.130799E	NR	M	N*
28	Suncus murinus	VN2055	LC126499	MT344854*	MT344734*	2012-06-25	Viet Nam	Qui Hoi district, Nghe An province	19.356783N, 105.130799E	NR	F	N*
29	Suncus murinus	VN2056	LC126500	MT344855*	MT344735*	2012-06-25	Viet Nam	Qui Hoi district, Nghe An province	19.356783N, 105.130799E	NR	F	N*
30	Suncus murinus	VN2057	LC126501	MT344856*	MT344736*	2012-06-25	Viet Nam	Qui Hoi district, Nghe An province	19.356783N, 105.130799E	NR	F	N*
31	Suncus murinus	VN2058	LC126502	MT344857*	MT344737*	2012-06-25	Viet Nam	Qui Hoi district, Nghe An province	19.356783N, 105.130799E	NR	M	N*
32	Suncus murinus	VN2059	LC126475	MT344858*	MT344738*	2012-06-21	Viet Nam	MeLinh, Vich Phuc province	21.394235N, 105.727588E	NR	M	N*
33	Suncus murinus	VN2060	LC126476	MT344859*	MT344739*	2012-06-21	Viet Nam	MeLinh, Vich Phuc province	21.394235N, 105.727588E	NR	M	N*
34	Suncus murinus	VN2061	LC126477	MT344860*	MT344740*	2012-06-21	Viet Nam	MeLinh, Vich Phuc province	21.394235N, 105.727588E	NR	M	N*
35	Suncus murinus	VN2062	LC126478	MT344861*	MT344741*	2012-06-21	Viet Nam	MeLinh, Vich Phuc province	21.394235N, 105.727588E	NR	F	N*
36	Suncus murinus	VN2063	LC126479	ND	ND	2012-06-21	Viet Nam	MeLinh, Vich Phuc province	21.394235N, 105.727588E	NR	F	N*
37	Suncus murinus	VN2064	LC126480	ND	ND	2012-06-21	Viet Nam	MeLinh, Vich Phuc province	21.394235N, 105.727588E	NR	F	N*
38	Suncus murinus	VN2065	LC126481	ND	ND	2012-06-21	Viet Nam	MeLinh, Vich Phuc province	21.394235N, 105.727588E	NR	F	N*
39	Suncus murinus	VN2066	LC126482	ND	ND	2012-06-21	Viet Nam	MeLinh, Vich Phuc province	21.394235N, 105.727588E	NR	F	N*
40	Suncus murinus	VN2067	LC126483	ND	ND	2012-06-21	Viet Nam	MeLinh, Vich Phuc province	21.394235N, 105.727588E	NR	F	N*
41	Suncus murinus	VN2068	LC126494	ND	ND	2012-06-21	Viet Nam	Dong Anla district, Ha Noi province	21.182686N, 105.795928E	NR	F	N*
42	Suncus murinus	VN2069	LC126495	ND	ND	2012-06-21	Viet Nam	Dong Anla district, Ha Noi province	21.182686N, 105.795928E	NR	F	N*
43	Suncus murinus	H2173	LC126567	ND	ND	2012-08-17	Réunion	Le Port, art studio, Ré union island	20.941083S, 55.309278E	58m	F	N*
44	Suncus murinus	H2174	LC126568	ND	ND	2012-08-17	Réunion	Le Port, art studio, Ré union island	20.941083S, 55.309278E	58m	M	N*
45	Suncus murinus	H2175	LC126569	ND	ND	2012-08-18	Réunion	Le Port, art studio, Ré union island	20.941083S, 55.309278E	58m	F	N*
46	Suncus murinus	H2176	LC126570	ND	ND	2012-08-18	Réunion	Le Port, art studio, Ré union island	20.941083S, 55.309278E	58m	F	N*
47	Suncus murinus	H2177	LC126587	MT344862*	MT344742*	2012-08-22	Comores		11.811833S, 43.269028E	15m	M	N*
48	Suncus murinus	H2178	LC126588	MT344863*	MT344743*	2012-08-23	Comores		11.811833S, 43.269028E	15m	F	N*
49	Suncus murinus	H2180	LC126589	MT344864*	MT344744*	2012-08-24	Comores		11.811833S, 43.269028E	15m	M	N*
50	Suncus murinus	KW2300	LC126542	MT344865*	MT344745*	2012-12-06	Myanmar	Chin state	NR	NR	F	N*
51	Suncus murinus	KW2301	LC126543	MT344866*	MT344746*	2012-12-06	Myanmar	Chin state	NR	NR	M	N*
52	Suncus murinus	KW2304	LC126544	MT344867*	MT344747*	2012-12-07	Myanmar	Chin state	NR	NR	M	N*
53	Suncus murinus	VN2398	LC126506	MT344868*	MT344748*	January_2013	Viet Nam	Dong Nai Province	11.383611N, 107.0625E	100m	M	N*
54	Suncus murinus	VN2399	LC126507	ND	ND	January_2013	Viet Nam	Dong Nai Province	11.383611N, 107.0625E	100m	M	N*
55	Suncus murinus	VN2401	LC126508	ND	ND	2013-01-20	Viet Nam	Dong Nai Province	11.383611N, 107.0625E	100m	F	N*
56	Suncus murinus	VN2402	LC126509	ND	ND	2013-01-20	Viet Nam	Dong Nai Province	11.383611N, 107.0625E	100m	M	N*
57	Suncus murinus	VN2403	LC126510	ND	ND	2013-01-20	Viet Nam	Dong Nai Province	11.383611N, 107.0625E	100m	M	N*
58	Suncus murinus	H2761	LC126530	MT344869*	MT344749*	2013-06-01	Myanmar	Naypyidaw Union Territory	19.839917N, 96.274667E	140m	F	N*
59	Suncus murinus	H2762	LC126537	MT344870*	MT344750*	2013-06-03	Myanmar	Shan state	20.848389N, 97.025611E	1055m	M	N*
60	Suncus murinus	H2763	LC126536	MK410374*	MT344751*	2013-06-03	Myanmar	Shan state	20.804167N,97.060361E	1522m	M	P*
61	Suncus murinus	H2764	LC126534	MT344871*	MT344752*	2013-06-03	Myanmar	Shan state	NR	NR	F	N*
62	Suncus murinus	H2765	LC126535	MT344872*	MT344753*	2013-06-03	Myanmar	Shan state	20.737444N, 96.893944E	932m	M	N*
63	Suncus murinus	H2766	LC126531	MT344873*	MT344754*	2013-06-05	Myanmar	Shan state	20.662194N, 96.925222E	900m	F	N*
64	Suncus murinus	H2767	LC126532	MT344874*	MT344755*	2013-06-05	Myanmar	Shan state	NR	NR	F	N*
65	Suncus murinus	H2768	LC126533	MT344875*	MT344756*	2013-06-05	Myanmar	Shan state	NR	NR	M	N*
66	Suncus murinus	VN2820	LC126503	MT344876*	MT344757*	2013-08-26	Viet Nam	Quang Tri province	16.626028N,106.733139E	NR	M	N*
67	Suncus murinus	VN2821	LC126504	MT344877*	MT344758*	2013-08-26	Viet Nam	Quang Tri province	16.626028N,106.733139E	NR	F	N*
68	Suncus murinus	VN2985	LC126505	MT344878*	MT344759*	2013-08-31	Viet Nam	Dong Hoi province	17.471976N, 106.603193E	NR	M	N*
69	Suncus murinus	H3029	LC126472	ND	ND	2013-09-20	Japan	Okinawa prefecture	24.457972N,123.002694E	45m	F	N*
70	Suncus murinus	H3030	LC126473	ND	ND	2013-09-20	Japan	Okinawa prefecture	24.457972N,123.002694E	45m	M	N*
71	Suncus murinus	H3031	LC126474	ND	ND	2013-09-20	Japan	Okinawa prefecture	24.457972N,123.002694E	45m	M	N*
72	Suncus murinus	MM3040M566	LC126484	MT344879*	MT344760*	2013-10-04	Viet Nam	Vinh Phuc province	21.349083N,105.706528E	14m	F	N*
73	Suncus murinus	MM3041M567	LC126485	MT344880*	MT344761*	2013-10-04	Viet Nam	Vinh Phuc province	21.349083N,105.706528E	14m	F	N*
74	Suncus murinus	MM3042M568	LC126486	MT344881*	MT344762*	2013-10-04	Viet Nam	Vinh Phuc province	21.349083N,105.706528E	14m	F	N*
75	Suncus murinus	MM3043M569	LC126487	ND	ND	2013-10-04	Viet Nam	Vinh Phuc province	21.349083N,105.706528E	14m	F	N*
76	Suncus murinus	MM3044M570	LC126488	ND	ND	2013-10-04	Viet Nam	Vinh Phuc province	21.349083N,105.706528E	14m	F	N*
77	Suncus murinus	MM3045M571	LC126489	ND	ND	2013-10-04	Viet Nam	Vinh Phuc province	21.349083N,105.706528E	14m	F	N*
78	Suncus murinus	MM3046M573	LC126490	ND	ND	2013-10-05	Viet Nam	Vinh Phuc province	21.349083N,105.706528E	14m	M	N*
79	Suncus murinus	MM3047M574	LC126491	ND	ND	2013-10-05	Viet Nam	Vinh Phuc province	21.349083N,105.706528E	14m	M	N*
80	Suncus murinus	MM3048M575	LC126492	ND	ND	2013-10-05	Viet Nam	Vinh Phuc province	21.349083N,105.706528E	14m	M	N*
81	Suncus murinus	VN3049M576	LC126493	ND	ND	2013-10-05	Viet Nam	Vinh Phuc province	21.349083N,105.706528E	14m	F	N*
82	Suncus murinus	H3156	LC126511	ND	ND	2013-11-02	Malaysia	Kuala Lumpur	3.288233N,101.731717E	20m	M	N*
83	Suncus murinus	H3157	LC126512	MT344882*	MT344763*	2013-11-02	Malaysia	Malacca state	2.217278N,102.297306E	22m	F	N*
84	Suncus murinus	H3158	LC126513	ND	ND	2013-11-02	Malaysia	Malacca state	2.216833N,102.296028E	26m	M	N*
85	Suncus murinus	H3159	LC126514	ND	ND	2013-11-02	Malaysia	Malacca state	2.216833N,102.296028E	26m	F	N*
86	Suncus murinus	H3160	LC126515	ND	ND	2013-11-02	Malaysia	Malacca state	2.217278N,102.297306E	22m	F	N*
87	Suncus murinus	H3161	LC126516	ND	ND	2013-11-03	Malaysia	Malacca state	2.216833N,102.296028E	26m	F	N*
88	Suncus murinus	H3162	LC126517	ND	ND	2013-11-03	Malaysia	Malacca state	2.217278N,102.297306E	22m	M	N*
89	Suncus murinus	H3163	LC126518	ND	ND	2013-11-03	Malaysia	Malacca state	2.216833N,102.296028E	26m	F	N*
90	Suncus murinus	MM3201	LC126538	MT344883*	MT344764*	2013-12-21	Myanmar	Mandalay Region	21.992917N,96.191556E	92m	M	N*
91	Suncus murinus	MM3202	LC126539	MT344884*	MT344765*	2013-12-21	Myanmar	Mandalay Region	21.992917N,96.191556E	92m	F	N*
92	Suncus murinus	MM3203	LC126540	MT344885*	MT344766*	2013-12-21	Myanmar	Mandalay Region	21.992917N,96.191556E	92m	M	N*
93	Suncus murinus	H3210	LC126565	MT344886*	MT344768*	2013-12-31	Iran	Khūzestān state	30.432222N,48.1975E	NR	M	N*
94	Suncus murinus	H3211	LC126566	MT344887*	MT344769*	2014-01-01	Iran	Khūzestān state	30.393889N,48.238611E	NR	M	N*
95	Suncus murinus	MDG3231	LC126571	MT344888*	MT344770*	2014-02-20	Madagascar	Mahajanga district	15.698767S,46.33045E	1m	M	N*
96	Suncus murinus	MDG3232	LC126572	ND	ND	2014-02-21	Madagascar	Mahajanga district	15.697767S,46.329517E	4m	M	N*
97	Suncus murinus	MDG3233	LC126573	ND	ND	2014-02-21	Madagascar	Mahajanga district	15.697767S,46.329517E	4m	F	N*
98	Suncus murinus	MDG3235	LC126574	ND	ND	2014-02-21	Madagascar	Mahajanga district	15.703033S,46.335383E	20m	M	N*
99	Suncus murinus	MDG3236	LC126575	ND	ND	2014-02-22	Madagascar	Mahajanga district	15.698767S,46.33045E	1m	M	N*
100	Suncus murinus	MDG3237	LC126576	ND	ND	2014-02-22	Madagascar	Mahajanga district	15.669233S,46.34245E	8m	F	N*
101	Suncus murinus	MDG3238	LC126577	ND	ND	2014-02-23	Madagascar	Mahajanga district	15.695733S,46.32975E	-6m	M	N*
102	Suncus murinus	MDG3239	LC126578	ND	ND	2014-02-25	Madagascar	Analamanga region	18.93245S,47.524867E	1304m	M	N*
103	Suncus murinus	MDG3240	LC126579	ND	ND	2014-02-25	Madagascar	Analamanga region	NR	NR	M	N*
104	Suncus murinus	MDG3242	LC126580	ND	ND	2014-02-26	Madagascar	Analamanga region	18.932267S,47.5258E	1286m	F	N*
105	Suncus murinus	MDG3243	LC126581	ND	ND	2014-02-26	Madagascar	Analamanga region	18.932083S,47.52485E	1304m	F	N*
106	Suncus murinus	MM3296	LC126541	MT344889*	MT344771*	2014-04-29	Myanmar	Sagan dstrict	NR	146.8m	F	N*
107	Suncus murinus	PK3615	MT344824*	MT344890*	MT344772*	2013-10-24	Pakistan	Sindh province	24.946042N,67.123264E	NR	M	N*
108	Suncus murinus	PK3617	LC126555	MT344891*	MT344773*	2013-10-25	Pakistan	Sindh province	24.946639N,67.123264E	NR	M	N*
109	Suncus murinus	PK3622	LC126556	MT344892*	MT344774*	2013-10-26	Pakistan	Sindh province	24.947822N,67.122992E	NR	M	N*
110	Suncus murinus	PK3623	LC126557	MT344893*	MT344775*	2013-10-26	Pakistan	Sindh province	24.947822N,67.122992E	NR	F	N*
111	Suncus murinus	PK3624	LC126558	MT344894*	MT344776*	2013-10-26	Pakistan	Sindh province	24.947822N,67.122992E	NR	M	N*
112	Suncus murinus	PK3625	LC126559	MT344895*	MT344777*	2013-10-26	Pakistan	Sindh province	24.947822N,67.122992E	NR	F	N*
113	Suncus murinus	PK3626	LC126560	MT344896*	MT344778*	2013-10-26	Pakistan	Sindh province	24.947822N,67.122992E	NR	F	N*
114	Suncus murinus	PK3627	LC126561	MT344897*	MT344779*	2013-10-27	Pakistan	Sindh province	24.947822N,67.122992E	NR	F	N*
115	Suncus murinus	PK3628	LC126562	MT344898*	MT344780*	2013-10-27	Pakistan	Sindh province	24.947822N,67.122992E	NR	M	N*
116	Suncus murinus	PK3629	LC126563	MT344899*	MT344781*	2013-10-27	Pakistan	Sindh province	24.947822N,67.122992E	NR	M	P*
117	Suncus murinus	PK3630	LC126564	MT344900*	MT344782*	2013-10-28	Pakistan	Sindh province	24.947822N,67.122992E	NR	F	N*
118	Suncus murinus	TZ3631	LC126590	MT344901*	MT344783*	2014-08-16	Tanzania	Zanzibar	5.922639S,39.293722E	65m	F	N*
119	Suncus murinus	TZ3632	LC126591	MT344902*	MT344784*	2014-08-16	Tanzania	Zanzibar	5.922639S,39.293722E	65m	F	N*
120	Suncus murinus	TZ3633	LC126592	MT344903*	MT344785*	2014-08-18	Tanzania	Zanzibar	5.922639S,39.293722E	65m	F	N*
121	Suncus murinus	TZ3634	LC126593	MT344904*	MT344786*	2014-08-18	Tanzania	Zanzibar	5.922639S,39.293722E	65m	M	N*
122	Suncus murinus	TZ3636	LC126594	MT344905*	MT344787*	2014-08-19	Tanzania	Zanzibar	5.875222S,39.289111E	62m	M	N*
123	Suncus murinus	TZ3637	LC126595	MT344906*	MT344788*	2014-08-19	Tanzania	Zanzibar	5.875222S,39.289111E	62m	F	N*
124	Suncus murinus	TZ3638	LC126596	MT344907*	MT344789*	2014-08-19	Tanzania	Zanzibar	5.871417S,39.293278E	80m	F	N*
125	Suncus murinus	MM3775	LC126525	MT344908*	MT344790*	2014-05-24	Myanmar	Yangon Region	16.830778N, 96.137500E	5m	F	N*
126	Suncus murinus	MM3796	LC126527	MT344909*	MT344791*	2014-05-25	Myanmar	Yangon Region	16.841192N, 96.036402E	NR	F	N*
127	Suncus murinus	MM3797	LC126526	MT344910*	MT344792*	2014-05-25	Myanmar	Yangon Region	16.823225N, 96.035257E	NR	F	N*
128	Suncus murinus	SL3798	LC126550	MT344911*	MT344793*	2014-11-26	Sri Lanka	Kandy district	7.292478N,80.634253E	496m	M	N*
129	Suncus murinus	SL3799	LC126551	MT344912*	MT344794*	2014-11-27	Sri Lanka	Kandy district	7.292478N,80.634253E	496m	M	N*
130	Suncus murinus	SL3800	LC126552	MT344913*	MT344795*	2014-11-27	Sri Lanka	Kandy district	7.292478N,80.634253E	496m	F	N*
131	Suncus murinus	SL3801	LC126553	MT344914*	MT344796*	2014-11-28	Sri Lanka	Kandy district	7.292478N,80.634253E	496m	F	N*
132	Suncus murinus	SL3802	LC126554	MT344915*	MT344797*	2014-11-28	Sri Lanka	Kandy district	7.292478N,80.634253E	496m	M	N*
133	Suncus murinus	SL3803	LC126545	MT344916*	MT344798*	2014-12-01	Sri Lanka	Kandy district	7.319817N,80.638781E	483m	M	N*
134	Suncus murinus	SL3804	LC126546	MT344917*	MT344799*	2014-12-01	Sri Lanka	Kandy district	7.319817N,80.638781E	483m	F	N*
135	Suncus murinus	SL3805	LC126547	MT344918*	MT344800*	2014-12-01	Sri Lanka	Kandy district	7.319817N,80.638781E	483m	M	N*
136	Suncus murinus	SL3806	LC126548	MT344919*	MT344801*	2014-12-02	Sri Lanka	Kandy district	7.319817N,80.638781E	483m	M	N*
137	Suncus murinus	SL3807	LC126549	MT344920*	MT344802*	2014-12-02	Sri Lanka	Kandy district	7.319817N,80.638781E	483m	M	N*
138	Suncus murinus	MM3828	LC126529	MT344921*	MT344803*	2014-12-22	Myanmar	Pathein district	16.936036N, 94.598292E	NR	M	N*
139	Suncus murinus	MM3831	LC126528	MT344922*	MT344804*	2014-12-22	Myanmar	Pathein district	16.922103N, 94.664267E	NR	M	N*
140	Suncus murinus	IN3843	LC126519	ND	ND	2015-02-20	Indonesia	Bogor, West Java province	NR	NR	M	N*
141	Suncus murinus	IN3844	LC126520	MT344923*	MT344805*	2015-02-20	Indonesia	Bogor, West Java province	NR	NR	M	N*
142	Suncus murinus	IN3845	LC126521	ND	ND	2015-02-20	Indonesia	Bogor, West Java province	NR	NR	M	N*
143	Suncus murinus	IN3846	LC126522	ND	ND	2015-02-20	Indonesia	Bogor, West Java province	NR	NR	F	N*
144	Suncus murinus	IN3847	LC126523	MT344924*	MT344806*	2015-02-20	Indonesia	Bogor, West Java province	NR	NR	F	N*
145	Suncus murinus	IN3848	LC126524	ND	ND	2015-02-21	Indonesia	Bogor, West Java province	6.624445S, 106.796667E	NR	M	N*
146	Suncus murinus	MDG3881MG3	LC126582	ND	ND	2015-03-07	Madagascar	Analamanga region	18.93245S,47.524867E	NR	M	N*
147	Suncus murinus	MDG3889MG11	LC126583	ND	ND	2015-03-09	Madagascar	Analamanga region	18.93245S,47.524867E	NR	M	N*
148	Suncus murinus	MDG3890MG12	LC126584	MT344925*	MT344807*	2015-03-09	Madagascar	Analamanga region	18.93245S,47.524867E	NR	F	N*
149	Suncus murinus	MDG3891MG13	LC126585	ND	ND	2015-03-10	Madagascar	Analamanga region	18.93245S,47.524867E	NR	M	N*
150	Suncus murinus	MDG3892MG14	LC126586	ND	ND	2015-03-09	Madagascar	Analamanga region	18.93245S,47.524867E	NR	M	N*
151	Suncus murinus	MDG3903MG25	MT344825*	MT344926*	MT344808*	2015-03-18	Madagascar	Analamanga region	19.067916S, 47.525159E	NR	M	N*
152	Suncus murinus	MDG3904MG26	MT344826*	ND	ND	2015-03-18	Madagascar	Analamanga region	19.067916S, 47.525159E	NR	F	N*
153	Suncus murinus	MDG4070	MT344827*	ND	ND	2015-03-08	Madagascar	Atsinanana region	19.3373S,48.976617E	NR	M	N*
154	Suncus murinus	MDG4071	MT344828*	ND	ND	2015-03-08	Madagascar	Atsinanana region	19.3373S,48.976617E	NR	F	N*
155	Suncus murinus	MDG4073	MT344829*	ND	ND	2015-03-08	Madagascar	Atsinanana region	19.327267S,48.9777E	NR	F	N*
156	Suncus murinus	MDG4075	MT344830*	ND	ND	2015-03-08	Madagascar	Atsinanana region	19.335133S,48.978617E	NR	F	N*
157	Suncus murinus	MDG4080	MT344831*	ND	ND	2015-03-10	Madagascar	Atsinanana region	17.682833S,49.516367E	NR	M	N*
158	Suncus murinus	MDG4081	MT344832*	ND	ND	2015-03-10	Madagascar	Atsinanana region	17.682833S,49.516367E	NR	M	N*
159	Suncus murinus	MDG4082	MT344833*	ND	ND	2015-03-10	Madagascar	Atsinanana region	17.682833S,49.516367E	NR	F	N*
160	Suncus murinus	MDG4083	MT344834*	ND	ND	2015-03-10	Madagascar	Atsinanana region	17.682833S,49.516367E	NR	M	N*
161	Suncus murinus	MDG4086	MT344835*	ND	ND	2015-03-12	Madagascar	Atsinanana region	18.149917S,49.414883E	NR	M	N*
162	Suncus murinus	MDG4087	MT344836*	ND	ND	2015-03-12	Madagascar	Atsinanana region	18.149917S,49.414883E	NR	M	N*
163	Suncus murinus	MDG4088	MT344837*	MT344927*	MT344809*	2015-03-13	Madagascar	Atsinanana region	18.149917S,49.414883E	NR	M	N*
164	Suncus murinus	MM4413	LC318138	MT344928*	MT344810*	2015-11-29	Myanmar	Bago Region	NR	NR	M	N*
165	Suncus murinus	MM4416	MT344838*	MT344929*	MT344811*	2015-11-30	Myanmar	Bago Region	NR	NR	F	N*
166	Suncus murinus	MM4424	LC318139	MT344930*	MT344812*	2015-12-02	Myanmar	Naypyidaw Union Territory	19.868724N, 96.154102E	NR	M	N*
167	Suncus murinus	YE5249	LC318140	MT344931*	MT344813*	2015-01-01	Yemen	Al Hudaydah governorate	14.825056N,42.975611E	NR	F	N*
168	Suncus murinus	YE5250	LC318141	MT344932*	MT344814*	2015-01-01	Yemen	Al Hudaydah governorate	14.825056N,42.975611E	NR	F	N*
169	Suncus murinus	YE5251	LC318142	MT344933*	MT344815*	2015-01-01	Yemen	Al Hudaydah governorate	14.825056N,42.975611E	NR	M	N*
170	Suncus murinus	YE5252	LC318143	ND	ND	2015-01-01	Yemen	Al Hudaydah governorate	14.825056N,42.975611E	NR	F	N*
171	Suncus murinus	YE5253	LC318144	ND	ND	2015-01-02	Yemen	Al Hudaydah governorate	14.825056N,42.975611E	NR	M	N*
172	Suncus murinus	YE5254	LC318145	ND	ND	2015-01-04	Yemen	Al Hudaydah governorate	14.823694N,42.963167E	NR	F	N*
173	Suncus murinus	YE5255	LC318146	ND	ND	2015-01-04	Yemen	Al Hudaydah governorate	14.823694N,42.963167E	NR	F	N*
174	Suncus murinus	YE5256	LC318147	ND	ND	2015-01-04	Yemen	Al Hudaydah governorate	14.823694N,42.963167E	NR	M	N*
175	Suncus murinus	JA6356	MT363682*	ND	ND	2012-08-16	Japan	Okinawa prefecture	NR	NR	M	N*
176	Suncus murinus	JA6357	MT363683*	ND	ND	2012-08-16	Japan	Okinawa prefecture	NR	NR	M	N*
177	Suncus murinus	JA6358	MT363684*	ND	ND	2012-08-16	Japan	Okinawa prefecture	NR	NR	M	N*
178	Suncus murinus	JA6359	MT363685*	ND	ND	2012-08-16	Japan	Okinawa prefecture	NR	NR	M	N*
179	Suncus murinus	JA6360	MT363686*	ND	ND	2012-08-16	Japan	Okinawa prefecture	NR	NR	M	N*
180	Suncus murinus	JA6361	MT344839*	MT344934*	MT344816*	2015-09-14	Japan	Kagoshima prefecture	NR	NR	F	N*
181	Suncus murinus	JA6367	MT363687*	ND	ND	2016-01-24	Japan	Okinawa prefecture	24.670939N, 124.701569E	NR	F	N*
182	Suncus murinus	JA6368	MT363688*	ND	ND	2016-01-24	Japan	Okinawa prefecture	24.670939N, 124.701569E	NR	M	N*
183	Suncus murinus	JA6369	MT363689*	ND	ND	2016-01-24	Japan	Okinawa prefecture	24.670939N, 124.701569E	NR	F	N*
184	Suncus murinus	JA6370	MT363690*	ND	ND	2016-01-24	Japan	Okinawa prefecture	24.670939N, 124.701569E	NR	M	N*
185	Suncus murinus	JA6371	MT363691*	ND	ND	2016-01-24	Japan	Okinawa prefecture	24.670939N, 124.701569E	NR	M	N*
186	Suncus murinus	JA6373	MT344845*	ND	ND	2016-03-16	Japan	Okinawa prefecture	26.258194N, 127.772056E	NR	M	N*
187	Suncus murinus	JA6374	MT363692*	ND	ND	2016-03-16	Japan	Okinawa prefecture	26.258194N, 127.772056E	NR	M	N*
188	Suncus murinus	JA6375	MT363693*	ND	ND	2016-03-16	Japan	Okinawa prefecture	26.258194N, 127.772056E	NR	F	N*
189	Suncus murinus	JA6376	MT363694*	ND	ND	2016-03-16	Japan	Okinawa prefecture	26.258194N, 127.772056E	NR	F	N*
190	Suncus murinus	JA6377	MT363695*	ND	ND	2016-03-16	Japan	Okinawa prefecture	26.258194N, 127.772056E	NR	M	N*
191	Suncus murinus	JA6378	MT363696*	ND	ND	2016-03-16	Japan	Okinawa prefecture	26.235583N, 27.762417E	NR	F	N*
192	Suncus murinus	JA6379	MT364899*	ND	ND	2016-03-16	Japan	Okinawa prefecture	26.235583N, 27.762417E	NR	M	N*
193	Suncus murinus	JA6380	MT344846*	ND	ND	2016-03-16	Japan	Okinawa prefecture	26.235583N, 27.762417E	NR	M	N*
194	Suncus murinus	JA6381	MT363697*	ND	ND	2016-03-16	Japan	Okinawa prefecture	26.235583N, 27.762417E	NR	M	N*
195	Suncus murinus	JA6382	MT363698*	ND	ND	2016-03-16	Japan	Okinawa prefecture	26.235583N, 27.762417E	NR	M	N*
196	Suncus murinus	JA6383	MT363699*	ND	ND	2016-03-16	Japan	Okinawa prefecture	26.235583N, 27.762417E	NR	M	N*
197	Suncus murinus	JA6384	MT363700*	ND	ND	2016-03-16	Japan	Okinawa prefecture	26.234056N, 127.763528E	NR	M	N*
198	Suncus murinus	JA6385	MT363701*	ND	ND	2016-03-17	Japan	Okinawa prefecture	26.258194N, 127.772056E	NR	F	N*
199	Suncus murinus	MM6386	MT344847*	MT344940*	MT344822*	2016-05-29	Myanmar	Kachin State	NR	NR	F	N*
200	Suncus murinus	MM6387	MT344848*	MT344941*	MT344823*	2016-05-29	Myanmar	Kachin State	NR	NR	F	N*
201	Suncus murinus	NP6362	MT344840*	MT344935*	MT344817*	2015-09-18	Nepal	Experimenta animal	NR	NR	F	N*
202	Suncus murinus	NP6363	MT344841*	MT344936*	MT344818*	2015-09-18	Nepal	Experimenta animal	NR	NR	F	N*
203	Suncus murinus	BD6364	MT344842*	MT344937*	MT344819*	2015-08-26	Bangladesh	Experimenta animal	NR	NR	F	N*
204	Suncus murinus	BD6365	MT344843*	MT344938*	MT344820*	2015-09-11	Bangladesh	Experimenta animal	NR	NR	M	N*
205	Suncus murinus	BD6366	MT344844*	MT344939*	MT344821*	2015-10-14	Bangladesh	Experimenta animal	NR	NR	M	N*
206	Suncus murinus	LongwanSm53	JF784169	NR	NR	Apr-2009_	China	Zhejiang province	NR	NR	M	P
207	Suncus murinus	Yuhuan-Sm-13	KJ420553	NR	NR	2011_	China	Zhejiang province	NR	NR	NR	P
208	Suncus murinus	Wencheng-Sm-305	KJ420549	NR	NR	2013_	China	Zhejiang province	NR	NR	NR	P
209	Suncus murinus	WHT6851	GQ290377	NR	NR	NR	Sri Lanka	Ratnapura district	(06°24'N, 80°860E)**	1040m	M	NR
210	Suncus murinus caerulescens	WHT6881	GQ290365	NR	NR	NR	Sri Lanka	Colonbo district	(06°58'N, 79°52’E)**	8m	M	NR
211	Suncus murinus kandianus	WHT6875	GQ290366	NR	NR	NR	Sri Lanka	Kandy district	(07°14'N, 80°35'E)**	500m	F	NR
212	Suncus murinus kandianus	WHT6877	GQ290367	NR	NR	NR	Sri Lanka	Kandy district	(07°14'N, 80°35'E)**	500m	M	NR
213	Suncus montanus	WHT6852	FJ716835	NR	NR	NR	Sri Lanka	Ratnapura district	(06°24'N, 80°86'E)**	1040m	F	NR
214	Suncus montanus	WHT6860	FJ716833	NR	NR	NR	Sri Lanka	Kegalle district	(06°59'N, 80°24'E)**	64m	M	NR
215	Suncus montanus	WHT6814	FJ716837	NR	NR	NR	Sri Lanka	Nuwara Eliya district	(06°50'N, 80°41'E)**	1814m	M	NR
216	Suncus montanus	WHT6816	GQ290370	NR	NR	NR	Sri Lanka	Nuwara Eliya district	(06°50'N, 80°41'E)**	1814m	M	NR
217	Suncus montanus	WHT6841	GQ290378	NR	NR	NR	Sri Lanka	Puttalam district	(06°25'N, 80°24'E)**	464m	M	NR
218	Suncus stoliczkanus	HA7270	AB175077	NR	NR	NR	Nepal	Narayani Zone, out group	NR		NR	NR
219	Suncus etruscus	H3208	LC126597	MK410384*	MT344767*	2013-12-28	Iran	Khūzestān state, out group	30.46N,48.248333E		M	N
ND: not done; NR: not recorded; N: negative; P: positive; *: In thie studay; **: data from Meegaskumbura et al., 2010.
