# Supplementary material for: Genetic Diversity and Phylogeography of Thottapalayam thottimvirus (Hantaviridae) in Asian House Shrew (Suncus murinus) in Eurasia
Source: Front Cell Infect Microbiol. 2020 Aug 27;10:438. doi: 10.3389/fcimb.2020.00438 (PMC7481397; doi:10.3389/fcimb.2020.00438)
Supplement: Supplementary file 2 [file Table_2.XLSX]

## Sheet: Supplemental Data S2
Supplemental Table 2. Oligonucleotide primers used to amplify hantavirus RNA, host cytcholome b, COI and RAG1 from Suncus.
Primers
Hantaviruses
Genomic segment	Primer Name	Sequences (5' to 3')	Polarity
S	OSM55F	TAGTAGTAGACTCC	+
	TMS-28F	CAACAGAAGAGACTACTAC	+
	S-437F	SWG GTC ARA CTG CHR AYT GG	+
	Cro2F	AGYCCIGTIATGRGWGTIRTYGG	+
	Cro2R	AIGAYTGRTARAAIGAIGAYTTYTT	-
	HTN-S4	GAIIGITGTCCACCAACATG	+
	HTN-S6	AGCTCIGGATCCATITCATC	-
	TXS-1125R	AGTGMRARGAAIGCACCAAGTT	-
M	OSM55F	TAGTAGTAGACTCC	+
	OSV697F	GGACCAGGTGCADCTTGTGAAGC	+
	T-M1199F	TAA VTT CAM CAA CAT gTC T	+
	T-M1485R	CCAGCC AAA RCA RAA TGT	-
	TPM-1793F	AATGTGTCCTCTCACYGATAG	+
	TM-2631R	CAT GAY ATC TCC AGG GTC HCC	-
	TM-2957R	GAA CCC CAD GCC CCITCY AT	-
L	OSM55F	TAGTAGTAGACTCC	+
	TPML-2330R	CCCATTCAACWGTYTCTARGTG	-
	HAN-L-F1	ATGTAYGTBAGTGCWGATGC	+
	HAN-L-R1	AACCADTCWGTYCCRTCATC	-
	HAN-L-F2	TGCWGATGCHACIAARTGGTC	+
	HAN-L-R2	GCRTCRTCWGARTGRTGDGCAA	-
	HTL-2971R	CWG GWG ACC AYT TNG TDG CAT C	-
	TML-3726F	CTDGAYATGGGWGCATCACCWC	+
	ALL-3936R	TCWGACATYCCTATYCCTGCYGT	-
	CAJL-5024R	TATTNGCTTTTGMCCACCTCCA	-
Host
Gene
cytochrome b	Cy-14726F	GACYARTRRCATGAAAAAYCAYCGTTGT	+
(cyt-b)	Cyb-15402F	CMGAYICIGAYAAAATYCCITTYCAYCC	+
	Cty-Rev15805R	ATGGRTRTTCWACIGGYTGNCCTCC	-
	Cy-15909R	CYYCWTYIYTGGTTTACAAGACYAG	-
cytochrome oxidase I	MammMt-5533F	CYCTGTSYTTRRATTTACAGTYYAA	+
(COI)	C1L705R	ACTTCDGGGTGNCCRAARAATCA	-
	MaMtCOI-6462F	YGTWGTAGCICAYTTYCAYTAYGT	+
	MammMt-7159R	GRGGTTCRAWWCCTYCCTYTCTT	-
recombination activating gene 1	RAG1-61F	TCTGCACCYGATGAAATTCARCACC	+
(RAG1)	RAG1-505F	AGTYACITCCTGGCCMGAYCTSAT	+
	RAG1-510R	ATSAGRTCKGGCCAGGAIGTRACT	-
	RAG1-2066R	GRCAYARBGGYTTRCARCACAG	-
	RAG1-2174F	CCGAGAACCTGGAGCGCTATGAGGTCTGG	+
	RAG1-2480F	AGCAYCTCCGSAAGARGATGAAC	+
	RAG1-3139R	CTCCATTGAATCTTGGCTTTCC	-
Abbreviations: A, Adenine; B, C or G or T; C, cytosine; D, A or G or T; G, guanine; H, A or C or T; I, inosine; K, G or T; M, A or C; R, A or G; S, G or C; T, thymine; V, A or C or G; W, A or T; Y, C or T.
