# Supplementary material for: Genetic Diversity and Phylogeography of Thottapalayam thottimvirus (Hantaviridae) in Asian House Shrew (Suncus murinus) in Eurasia
Source: Front Cell Infect Microbiol. 2020 Aug 27;10:438. doi: 10.3389/fcimb.2020.00438 (PMC7481397; doi:10.3389/fcimb.2020.00438)
Supplement: Supplementary file 3 [file Data_Sheet_1.zip]

Archive with 7 entries (7 files):
- Table 3A.XLSX
- Table 3B.XLSX
- Table 3C.XLSX
- Table 3D.XLSX
- Table 3E.XLSX
- Table 3F.XLSX
- Table 3G.XLSX
