# Supplementary material for: Genetic Diversity and Phylogeography of Thottapalayam thottimvirus (Hantaviridae) in Asian House Shrew (Suncus murinus) in Eurasia
Source: Front Cell Infect Microbiol. 2020 Aug 27;10:438. doi: 10.3389/fcimb.2020.00438 (PMC7481397; doi:10.3389/fcimb.2020.00438)
Supplement: Supplementary file 3 [file Data_Sheet_1.zip › Table 3A.XLSX]

## Sheet: Supplemental Data 3A
Supplemental Table 3A. Model test results for S-segment gene for hantaviruses.
Model	-lnL	K	AIC	delta	weight	cumWeight
GTR+I+G	30333.2	98	60862.5	0	1	1
TIM3+I+G	30363.2	96	60918.4	55.9159	0	1
TVM+I+G	30362.7	97	60919.4	56.9182	0	1
GTR+G	30366.8	97	60927.7	65.2166	0	1
TPM3uf+I+G	30386	95	60962	99.5586	0	1
TIM2+I+G	30385.6	96	60963.1	100.646	0	1
TIM3+G	30394.7	95	60979.5	117.017	0	1
TVM+G	30397.7	96	60987.3	124.873	0	1
TPM2uf+I+G	30409.7	95	61009.4	146.898	0	1
TIM1+I+G	30412.3	96	61016.6	154.153	0	1
TrN+I+G	30414.7	95	61019.3	156.852	0	1
TPM3uf+G	30418.6	94	61025.3	162.793	0	1
TPM1uf+I+G	30431	95	61051.9	189.459	0	1
HKY+I+G	30433.7	94	61055.3	192.864	0	1
TIM2+G	30437.8	95	61065.5	203.031	0	1
TPM2uf+G	30461.2	94	61110.4	247.953	0	1
TrN+G	30464.6	94	61117.2	254.695	0	1
TIM1+G	30466.8	95	61123.7	261.215	0	1
TPM1uf+G	30478.2	94	61144.3	281.855	0	1
HKY+G	30482.5	93	61151.1	288.617	0	1
SYM+I+G	30628.1	95	61446.2	583.766	0	1
TIM2ef+I+G	30630.9	93	61447.9	585.38	0	1
TVMef+I+G	30632.2	94	61452.3	589.847	0	1
TPM2+I+G	30634.7	92	61453.3	590.852	0	1
SYM+G	30686.7	94	61561.4	698.936	0	1
TVMef+G	30690.5	93	61567	704.498	0	1
TIM2ef+G	30691.8	92	61567.7	705.196	0	1
TPM2+G	30694.9	91	61571.8	709.307	0	1
TIM3ef+I+G	30764.9	93	61715.7	853.26	0	1
TrNef+I+G	30766.6	92	61717.3	854.813	0	1
TIM1ef+I+G	30766.5	93	61719	856.572	0	1
TPM3+I+G	30769.2	92	61722.3	859.865	0	1
K80+I+G	30770.6	91	61723.1	860.675	0	1
TPM1+I+G	30770.4	92	61724.9	862.408	0	1
TIM3ef+G	30824.9	92	61833.7	971.26	0	1
TPM3+G	30828.8	91	61839.6	977.093	0	1
TrNef+G	30831.2	91	61844.4	981.971	0	1
TIM1ef+G	30831.1	92	61846.3	983.795	0	1
K80+G	30834.2	90	61848.4	985.926	0	1
TPM1+G	30834.1	91	61850.3	987.783	0	1
F81+I+G	31018.6	93	62223.2	1360.76	0	1
F81+G	31099.5	92	62383.1	1520.6	0	1
JC+I+G	31306.3	90	62792.7	1930.19	0	1
JC+G	31395.1	89	62968.1	2105.66	0	1
GTR+I	31560.1	97	63314.2	2451.77	0	1
TIM2+I	31562.9	95	63315.8	2453.36	0	1
TVM+I	31571.2	96	63334.5	2472.02	0	1
TPM2uf+I	31574.4	94	63336.8	2474.35	0	1
TIM1+I	31589.3	95	63368.5	2506.07	0	1
TIM3+I	31590.7	95	63371.4	2508.93	0	1
TrN+I	31592.4	94	63372.7	2510.26	0	1
TPM3uf+I	31602.7	94	63393.4	2530.94	0	1
HKY+I	31604.1	93	63394.2	2531.7	0	1
TPM1uf+I	31604.2	94	63396.4	2533.92	0	1
SYM+I	31719	94	63625.9	2763.46	0	1
TVMef+I	31721.8	93	63629.5	2767.06	0	1
TIM2ef+I	31730.5	92	63645	2782.5	0	1
TPM2+I	31733.3	91	63648.6	2786.08	0	1
TIM3ef+I	31845	92	63874.1	3011.59	0	1
TIM1ef+I	31846.9	92	63877.8	3015.35	0	1
TPM3+I	31848.3	91	63878.6	3016.09	0	1
TPM1+I	31850.2	91	63882.5	3020	0	1
TrNef+I	31855.7	91	63893.5	3031.01	0	1
K80+I	31858.8	90	63897.7	3035.22	0	1
F81+I	32061.5	92	64307	3444.54	0	1
JC+I	32296.9	89	64771.7	3909.24	0	1
TVM	33325.8	95	66841.7	5979.22	0	1
GTR	33327.7	96	66847.4	5984.91	0	1
TPM2uf	33332.7	93	66851.5	5988.99	0	1
TIM2	33332.7	94	66853.5	5990.99	0	1
SYM	33376.4	93	66938.8	6076.33	0	1
TIM2ef	33379.9	91	66941.8	6079.29	0	1
TVMef	33379.6	92	66943.3	6080.79	0	1
TPM2	33383.1	90	66946.2	6083.71	0	1
TPM3uf	33420.6	93	67027.2	6164.69	0	1
TIM3	33420.5	94	67029	6166.49	0	1
HKY	33425.8	92	67035.6	6173.13	0	1
TPM1uf	33425.4	93	67036.8	6174.33	0	1
TrN	33425.8	93	67037.5	6175.04	0	1
TIM1	33425.4	94	67038.7	6176.25	0	1
TIM1ef	33584.6	91	67351.2	6488.75	0	1
TPM1	33586.4	90	67352.8	6490.33	0	1
TIM3ef	33590.1	91	67362.2	6499.69	0	1
TrNef	33591.6	90	67363.3	6500.8	0	1
TPM3	33591.9	90	67363.8	6501.34	0	1
K80	33593.4	89	67364.9	6502.41	0	1
F81	33852.9	91	67887.9	7025.4	0	1
JC	34002.2	88	68180.3	7317.84	0	1
Abbreviations: -lnL, negative log likelihod; K, number of estimated parameters; AIC, Akaike Information Criterion; delta, AIC difference; weight, AIC weight; cumWeight, cumulative AIC weight.
