# Supplementary material for: Genetic Diversity and Phylogeography of Thottapalayam thottimvirus (Hantaviridae) in Asian House Shrew (Suncus murinus) in Eurasia
Source: Front Cell Infect Microbiol. 2020 Aug 27;10:438. doi: 10.3389/fcimb.2020.00438 (PMC7481397; doi:10.3389/fcimb.2020.00438)
Supplement: Supplementary file 3 [file Data_Sheet_1.zip › Table 3B.XLSX]

## Sheet: Supplemental Data 3B
Supplemental Table 3B. Model test results for M-segment gene for hantaviruses.
Model	-lnL	K	AIC	delta	weight	cumWeight
GTR+I+G	73293.9	98	146784	0	1	1
TIM3+I+G	73308.7	96	146809	25.7024	0	1
TVM+I+G	73340.7	97	146875	91.5787	0	1
GTR+G	73345.7	97	146885	101.628	0	1
TPM3uf+I+G	73350.1	95	146890	106.474	0	1
TIM3+G	73354.2	95	146898	114.557	0	1
TVM+G	73382.9	96	146958	174.068	0	1
TPM3uf+G	73388.1	94	146964	180.326	0	1
TIM2+I+G	73498.5	96	147189	405.215	0	1
TrN+I+G	73508.4	95	147207	422.945	0	1
TIM1+I+G	73508.1	96	147208	424.422	0	1
TPM2uf+I+G	73522.2	95	147234	450.601	0	1
HKY+I+G	73527.9	94	147244	460.047	0	1
TPM1uf+I+G	73527.5	95	147245	461.209	0	1
TIM2+G	73576.6	95	147343	559.394	0	1
TIM1+G	73581.5	95	147353	569.298	0	1
TrN+G	73582.9	94	147354	570.117	0	1
TPM2uf+G	73598.2	94	147384	600.593	0	1
TPM1uf+G	73598.4	94	147385	601.06	0	1
HKY+G	73600.5	93	147387	603.23	0	1
SYM+I+G	74414.6	95	149019	2235.47	0	1
TVMef+I+G	74434	94	149056	2272.13	0	1
TIM2ef+I+G	74491.4	93	149169	2384.96	0	1
TPM2+I+G	74513.2	92	149210	2426.68	0	1
SYM+G	74565.3	94	149319	2534.84	0	1
TVMef+G	74586.3	93	149359	2574.87	0	1
TIM2ef+G	74623.4	92	149431	2646.93	0	1
TPM2+G	74646.6	91	149475	2691.5	0	1
TIM1ef+I+G	74718.8	93	149624	2839.73	0	1
TPM1+I+G	74741.6	92	149667	2883.45	0	1
TIM3ef+I+G	74824.6	93	149835	3051.45	0	1
TrNef+I+G	74830.5	92	149845	3061.21	0	1
TPM3+I+G	74848.3	92	149881	3096.86	0	1
K80+I+G	74855.5	91	149893	3109.3	0	1
TIM1ef+G	74880.1	92	149944	3160.46	0	1
TPM1+G	74904.4	91	149991	3207.1	0	1
F81+I+G	74913.4	93	150013	3229.09	0	1
TrNef+G	74967.7	91	150117	3333.68	0	1
TIM3ef+G	74967.1	92	150118	3334.36	0	1
TPM3+G	74992.2	91	150166	3382.6	0	1
K80+G	74993.3	90	150167	3382.84	0	1
F81+G	75041.6	92	150267	3483.42	0	1
JC+I+G	75708.8	90	151598	4813.77	0	1
JC+G	75896.5	89	151971	5187.2	0	1
GTR+I	75932.9	97	152060	5275.98	0	1
TVM+I	75939.3	96	152071	5286.86	0	1
TIM2+I	75954	95	152098	5314.31	0	1
TPM2uf+I	75960.9	94	152110	5326	0	1
TIM1+I	76049.3	95	152289	5504.74	0	1
TPM1uf+I	76052.2	94	152292	5508.64	0	1
TrN+I	76088.1	94	152364	5580.42	0	1
TIM3+I	76087.7	95	152365	5581.61	0	1
HKY+I	76091.6	93	152369	5585.41	0	1
TPM3uf+I	76090.8	94	152370	5585.88	0	1
SYM+I	76210.5	94	152609	5825.31	0	1
TVMef+I	76218.8	93	152624	5839.85	0	1
TIM2ef+I	76351.4	92	152887	6102.97	0	1
TPM2+I	76360.4	91	152903	6118.95	0	1
TIM1ef+I	76607.3	92	153399	6614.77	0	1
TPM1+I	76617.1	91	153416	6632.35	0	1
TIM3ef+I	76732.7	92	153649	6865.54	0	1
TPM3+I	76741.7	91	153665	6881.56	0	1
TrNef+I	76801.2	91	153784	7000.6	0	1
K80+I	76811.1	90	153802	7018.35	0	1
F81+I	77026.4	92	154237	7453.06	0	1
JC+I	77470.8	89	155120	8335.76	0	1
GTR	78896.9	96	157986	11202	0	1
TVM	78905.8	95	158002	11217.8	0	1
TIM2	78930.1	94	158048	11264.5	0	1
TPM2uf	78937.1	93	158060	11276.4	0	1
TVMef	79038.3	92	158261	11476.9	0	1
SYM	79038.3	93	158263	11478.9	0	1
TPM2	79130.9	90	158442	11658	0	1
TIM2ef	79130.9	91	158444	11660	0	1
TIM1	79416.7	94	159021	12237.7	0	1
TPM1uf	79417.8	93	159022	12237.7	0	1
TIM3	79472	94	159132	12348.3	0	1
TPM3uf	79474.6	93	159135	12351.4	0	1
TrN	79478.1	93	159142	12358.5	0	1
HKY	79479.6	92	159143	12359.4	0	1
TIM1ef	79747.6	91	159677	12893.4	0	1
TPM1	79749.1	90	159678	12894.5	0	1
TIM3ef	79886.6	91	159955	13171.4	0	1
TPM3	79888	90	159956	13172.2	0	1
K80	79931.6	89	160041	13257.4	0	1
TrNef	79936.2	90	160052	13268.6	0	1
F81	80281.3	91	160745	13960.9	0	1
JC	80553	88	161282	14498.3	0	1
Abbreviations: -lnL, negative log likelihod; K, number of estimated parameters; AIC, Akaike Information Criterion; delta, AIC difference; weight, AIC weight; cumWeight, cumulative AIC weight.
