# Supplementary material for: Genetic Diversity and Phylogeography of Thottapalayam thottimvirus (Hantaviridae) in Asian House Shrew (Suncus murinus) in Eurasia
Source: Front Cell Infect Microbiol. 2020 Aug 27;10:438. doi: 10.3389/fcimb.2020.00438 (PMC7481397; doi:10.3389/fcimb.2020.00438)
Supplement: Supplementary file 3 [file Data_Sheet_1.zip › Table 3C.XLSX]

## Sheet: Supplemental Data 3C
Supplemental Table 3C. Model test results for L-segment gene for hantaviruses.
Model	-lnL	K	AIC	delta	weight	cumWeight
GTR+I+G	120815	90	241809	0	1	1
TIM3+I+G	120831	88	241839	29.8746	0	1
TIM3+G	120971	87	242115	306.026	0	1
GTR+G	120969	89	242116	306.703	0	1
TPM3uf+I+G	121013	87	242199	390.305	0	1
TVM+I+G	121012	89	242203	393.622	0	1
TVM+G	121082	88	242339	530.044	0	1
TPM3uf+G	121084	86	242339	530.457	0	1
TIM2+I+G	121365	88	242905	1096.44	0	1
TIM1+I+G	121366	88	242908	1099.31	0	1
TrN+I+G	121379	87	242931	1122.3	0	1
TPM1uf+I+G	121427	87	243028	1219.19	0	1
TPM2uf+I+G	121443	87	243059	1250.38	0	1
HKY+I+G	121445	86	243062	1253.25	0	1
TIM1+G	121504	87	243183	1373.55	0	1
TrN+G	121532	86	243237	1427.56	0	1
TIM2+G	121532	87	243239	1429.56	0	1
TPM1uf+G	121551	86	243274	1464.83	0	1
TPM2uf+G	121583	86	243338	1528.76	0	1
HKY+G	121584	85	243338	1528.94	0	1
SYM+I+G	123213	87	246599	4790.26	0	1
TVMef+I+G	123222	86	246617	4807.56	0	1
TIM2ef+I+G	123507	85	247183	5374.21	0	1
TPM2+I+G	123519	84	247205	5396.19	0	1
SYM+G	123650	86	247471	5662.15	0	1
TVMef+G	123655	85	247479	5670.36	0	1
TIM1ef+I+G	123872	85	247913	6104.01	0	1
TPM1+I+G	123897	84	247961	6152.24	0	1
TIM2ef+G	123947	84	248063	6253.47	0	1
TPM2+G	123952	83	248070	6260.88	0	1
TIM3ef+I+G	124150	85	248470	6660.84	0	1
TPM3+I+G	124176	84	248520	6710.96	0	1
TrNef+I+G	124250	84	248669	6859.88	0	1
K80+I+G	124280	83	248726	6916.78	0	1
TIM1ef+G	124292	84	248752	6943.07	0	1
TPM1+G	124313	83	248792	6983.21	0	1
TIM3ef+G	124577	84	249321	7512.07	0	1
TPM3+G	124602	83	249371	7561.53	0	1
F81+I+G	124625	85	249420	7610.52	0	1
TrNef+G	124689	83	249543	7734.03	0	1
K80+G	124721	82	249606	7796.61	0	1
F81+G	125019	84	250206	8397.15	0	1
GTR+I	125924	89	252025	10216.3	0	1
TVM+I	125941	88	252057	10248.3	0	1
TIM2+I	125982	87	252138	10328.9	0	1
TPM2uf+I	126006	86	252184	10375.2	0	1
JC+I+G	126058	82	252279	10470.2	0	1
TIM1+I	126281	87	252737	10927.8	0	1
TPM1uf+I	126295	86	252761	10952.2	0	1
SYM+I	126311	86	252794	10985.3	0	1
TVMef+I	126318	85	252806	10996.5	0	1
TIM3+I	126381	87	252935	11126	0	1
TPM3uf+I	126390	86	252951	11142.2	0	1
TrN+I	126404	86	252981	11171.5	0	1
HKY+I	126420	85	253009	11200.2	0	1
JC+G	126432	81	253026	11217.4	0	1
TIM2ef+I	126735	84	253639	11829.9	0	1
TPM2+I	126742	83	253651	11841.6	0	1
TIM1ef+I	127202	84	254572	12763.4	0	1
TPM1+I	127212	83	254591	12781.5	0	1
TIM3ef+I	127436	84	255039	13230.4	0	1
TPM3+I	127473	83	255112	13303.3	0	1
TrNef+I	127714	83	255593	13784.4	0	1
K80+I	127723	82	255611	13801.9	0	1
F81+I	128457	84	257082	15272.6	0	1
JC+I	129233	81	258627	16818.2	0	1
GTR	134566	88	269308	27498.7	0	1
TVM	134575	87	269324	27515.1	0	1
TIM2	134618	86	269408	27599.3	0	1
TPM2uf	134626	85	269422	27612.9	0	1
SYM	134723	85	269615	27806.2	0	1
TVMef	134741	84	269650	27840.5	0	1
TIM2ef	135029	83	270225	28415.9	0	1
TPM2	135048	82	270261	28451.9	0	1
TIM1	135427	86	271026	29216.7	0	1
TPM1uf	135439	85	271048	29238.6	0	1
TIM3	135584	86	271340	29531.3	0	1
TrN	135590	85	271351	29541.7	0	1
TPM3uf	135597	85	271364	29555.2	0	1
HKY	135601	84	271369	29560.1	0	1
TIM1ef	135990	83	272146	30337.2	0	1
TPM1	135998	82	272159	30350.4	0	1
TIM3ef	136245	83	272656	30846.8	0	1
TPM3	136252	82	272669	30859.8	0	1
TrNef	136458	82	273081	31271.7	0	1
K80	136466	81	273095	31285.5	0	1
F81	137428	83	275023	33213.9	0	1
JC	137890	80	275941	34131.9	0	1
Abbreviations: -lnL, negative log likelihod; K, number of estimated parameters; AIC, Akaike Information Criterion; delta, AIC difference; weight, AIC weight; cumWeight, cumulative AIC weight.
