# Supplementary material for: Genetic Diversity and Phylogeography of Thottapalayam thottimvirus (Hantaviridae) in Asian House Shrew (Suncus murinus) in Eurasia
Source: Front Cell Infect Microbiol. 2020 Aug 27;10:438. doi: 10.3389/fcimb.2020.00438 (PMC7481397; doi:10.3389/fcimb.2020.00438)
Supplement: Supplementary file 3 [file Data_Sheet_1.zip › Table 3D.XLSX]

## Sheet: Supplemental Data 3D
Supplemental Table 3D. Model test results for host phylogenetic analysis.
Model	-lnL	K	AIC	delta	weight	cumWeight
GTR+I+G	22155	110	44530.1	0	0.9958	0.9958
TIM3+I+G	22162.5	108	44541	10.9467	0.0042	1
TVM+I+G	22166.1	109	44550.1	20.0368	0	1
TIM1+I+G	22172.9	108	44561.8	31.6721	0	1
TIM2+I+G	22177.8	108	44571.6	41.5039	0	1
TPM2uf+I+G	22183.3	107	44580.6	50.4708	0	1
TPM3uf+I+G	22183.6	107	44581.1	51.0461	0	1
TPM1uf+I+G	22184.3	107	44582.6	52.5183	0	1
TrN+I+G	22188.1	107	44590.3	60.1788	0	1
HKY+I+G	22204.5	106	44621	90.8837	0	1
GTR+G	22284.8	109	44787.7	257.589	0	1
TVM+G	22294.5	108	44804.9	274.842	0	1
TIM3+G	22297.7	107	44809.4	279.34	0	1
TIM2+G	22304.8	107	44823.7	293.61	0	1
TIM1+G	22305.1	107	44824.2	294.121	0	1
TPM2uf+G	22312.1	106	44836.2	306.085	0	1
TrN+G	22330.3	106	44872.5	342.428	0	1
TPM3uf+G	22341.9	106	44895.9	365.79	0	1
TPM1uf+G	22344.7	106	44901.4	371.274	0	1
HKY+G	22354	105	44918	387.885	0	1
TIM2ef+I+G	22566.8	105	45343.5	813.438	0	1
SYM+I+G	22565.2	107	45344.3	814.252	0	1
TIM2ef+G	22731.2	104	45670.4	1140.31	0	1
SYM+G	22730.6	106	45673.2	1143.13	0	1
TIM1ef+I+G	22890.1	105	45990.2	1460.13	0	1
TIM3ef+I+G	22912.5	105	46035	1504.91	0	1
TrNef+I+G	22916.5	104	46040.9	1510.87	0	1
TIM1ef+G	23030.5	104	46269	1738.88	0	1
TIM3ef+G	23043.2	104	46294.4	1764.3	0	1
TrNef+G	23046.3	103	46298.5	1768.44	0	1
TVMef+I+G	23304.1	106	46820.1	2290.03	0	1
TPM2+I+G	23307.1	104	46822.2	2292.1	0	1
TVMef+G	23412.9	105	47035.8	2505.71	0	1
TPM2+G	23418.6	103	47043.3	2513.17	0	1
GTR+I	23438.7	109	47095.5	2565.39	0	1
TVM+I	23455	108	47126.1	2596.01	0	1
TIM2+I	23473.9	107	47161.7	2631.63	0	1
TPM2uf+I	23501.6	106	47215.1	2685.05	0	1
SYM+I	23542.4	106	47296.8	2766.76	0	1
TIM1+I	23547.7	107	47309.5	2779.39	0	1
TIM3+I	23549.9	107	47313.7	2783.62	0	1
TPM1uf+I	23553.8	106	47319.6	2789.48	0	1
TPM3uf+I	23554	106	47320	2789.87	0	1
TIM2ef+I	23560.1	104	47328.2	2798.09	0	1
TrN+I	23575.6	106	47363.1	2833.07	0	1
HKY+I	23584.8	105	47379.7	2849.59	0	1
TPM1+I+G	23693.7	104	47595.4	3065.3	0	1
K80+I+G	23744.8	103	47695.7	3165.57	0	1
TPM3+I+G	23744.3	104	47696.7	3166.59	0	1
F81+I+G	23816.8	105	47843.6	3313.5	0	1
TPM1+G	23821.1	103	47848.3	3318.21	0	1
TPM3+G	23879.5	103	47965	3434.88	0	1
K80+G	23880.6	102	47965.3	3435.21	0	1
F81+G	23930.5	104	48069	3538.9	0	1
TIM1ef+I	23945.4	104	48098.9	3568.78	0	1
TrNef+I	24011.2	103	48228.4	3698.36	0	1
TIM3ef+I	24012.2	104	48232.5	3702.38	0	1
TVMef+I	24197.6	105	48605.2	4075.1	0	1
TPM2+I	24210	103	48625.9	4095.83	0	1
TPM1+I	24593.7	103	49393.5	4863.4	0	1
K80+I	24657.4	102	49518.7	4988.62	0	1
TPM3+I	24657.9	103	49521.8	4991.69	0	1
F81+I	24800.1	104	49808.3	5278.2	0	1
JC+I+G	24995.7	102	50195.4	5665.35	0	1
JC+G	25082.8	101	50367.7	5837.58	0	1
JC+I	25790.8	101	51783.6	7253.47	0	1
GTR	26299.6	108	52815.2	8285.13	0	1
TVM	26331.8	107	52877.7	8347.62	0	1
TIM2	26617	106	53446	8915.9	0	1
TPM2uf	26678.1	105	53566.3	9036.17	0	1
SYM	26751.6	105	53713.1	9183.02	0	1
TIM2ef	26813.2	103	53832.5	9302.41	0	1
TIM3	26811.2	106	53834.5	9304.41	0	1
TPM3uf	26827.9	105	53865.7	9335.63	0	1
TIM1	27013.9	106	54239.8	9709.72	0	1
TPM1uf	27041.1	105	54292.1	9762.07	0	1
TrN	27121.2	105	54452.4	9922.36	0	1
HKY	27146.5	104	54501	9970.88	0	1
TVMef	27272.4	104	54752.9	10222.8	0	1
TPM2	27328.2	102	54860.4	10330.4	0	1
TIM3ef	27422.4	103	55050.8	10520.8	0	1
TIM1ef	27436.6	103	55079.1	10549.1	0	1
TrNef	27490	102	55184	10653.9	0	1
TPM3	27957.4	102	56118.7	11588.6	0	1
TPM1	27966.6	102	56137.1	11607	0	1
K80	28038.5	101	56279	11748.9	0	1
F81	28079.5	103	56364.9	11834.9	0	1
JC	29103.2	100	58406.5	13876.4	0	1
Abbreviations: -lnL, negative log likelihod; K, number of estimated parameters; AIC, Akaike Information Criterion; delta, AIC difference; weight, AIC weight; cumWeight, cumulative AIC weight.
