# Supplementary material for: Genetic Diversity and Phylogeography of Thottapalayam thottimvirus (Hantaviridae) in Asian House Shrew (Suncus murinus) in Eurasia
Source: Front Cell Infect Microbiol. 2020 Aug 27;10:438. doi: 10.3389/fcimb.2020.00438 (PMC7481397; doi:10.3389/fcimb.2020.00438)
Supplement: Supplementary file 3 [file Data_Sheet_1.zip › Table 3E.XLSX]

## Sheet: Supplemental Data 3E
Supplemental Table 3E. Model test results of cytochrome b for Treemap analysis.
Model	-lnL	K	AIC	delta	weight	cumWeight
TrN+G	3660.05	432	8184.11	0	0.1894	0.1894
TIM3+G	3659.07	433	8184.14	0.0329	0.1863	0.3757
TrN+I+G	3659.66	433	8185.32	1.2135	0.1033	0.479
TIM1+G	3659.78	433	8185.55	1.4476	0.0918	0.5708
TIM2+G	3659.83	433	8185.66	1.5532	0.0871	0.658
TIM3+I+G	3658.95	434	8185.9	1.795	0.0772	0.7352
TIM1+I+G	3659.33	434	8186.67	2.5596	0.0527	0.7878
TIM2+I+G	3659.46	434	8186.93	2.8233	0.0462	0.834
GTR+G	3658.74	435	8187.49	3.3801	0.0349	0.869
GTR+I+G	3658.39	436	8188.79	4.6824	0.0182	0.8872
TPM3uf+G	3662.5	432	8189.01	4.903	0.0163	0.9035
HKY+G	3663.51	431	8189.02	4.9098	0.0163	0.9198
TIM3+I	3661.68	433	8189.35	5.2436	0.0138	0.9335
TPM3uf+I+G	3662.21	433	8190.42	6.3142	0.0081	0.9416
TIM1+I	3662.23	433	8190.46	6.3553	0.0079	0.9495
TPM1uf+G	3663.31	432	8190.62	6.5089	0.0073	0.9568
TIM2+I	3662.35	433	8190.7	6.5984	0.007	0.9638
HKY+I+G	3663.5	432	8191	6.8966	0.006	0.9698
TrN+I	3663.6	432	8191.21	7.099	0.0054	0.9753
TPM2uf+G	3663.68	432	8191.36	7.2516	0.005	0.9803
TPM1uf+I+G	3662.7	433	8191.4	7.2949	0.0049	0.9852
GTR+I	3661.13	435	8192.25	8.1463	0.0032	0.9885
TPM2uf+I+G	3663.44	433	8192.88	8.7776	0.0024	0.9908
TPM3uf+I	3664.49	432	8192.97	8.8673	0.0022	0.9931
TVM+G	3662.53	434	8193.07	8.9585	0.0021	0.9952
HKY+I	3665.92	431	8193.83	9.7254	0.0015	0.9967
TVM+I+G	3662.01	435	8194.02	9.9138	0.0013	0.998
TPM1uf+I	3665.24	432	8194.48	10.3769	0.0011	0.9991
TPM2uf+I	3665.86	432	8195.71	11.6064	0.0006	0.9996
TVM+I	3664.29	434	8196.59	12.4788	0.0004	1
SYM+G	3717.61	432	8299.21	115.107	0	1
SYM+I+G	3717.89	433	8301.78	117.675	0	1
TIM2ef+I+G	3719.97	431	8301.95	117.842	0	1
TIM2ef+G	3721.31	430	8302.61	118.508	0	1
SYM+I	3720.52	432	8305.04	120.933	0	1
TIM2ef+I	3722.62	430	8305.23	121.126	0	1
TIM3ef+G	3723.79	430	8307.58	123.478	0	1
TIM3ef+I+G	3723.45	431	8308.9	124.794	0	1
TIM1ef+G	3725.19	430	8310.39	126.279	0	1
TIM1ef+I+G	3724.47	431	8310.94	126.835	0	1
TrNef+I+G	3725.91	430	8311.82	127.714	0	1
TrNef+G	3726.92	429	8311.83	127.726	0	1
TIM3ef+I	3726.08	430	8312.16	128.054	0	1
TIM1ef+I	3727.22	430	8314.44	130.33	0	1
TrNef+I	3729.03	429	8316.07	131.962	0	1
TVMef+I+G	3740.03	432	8344.06	159.953	0	1
TPM2+I+G	3742.17	430	8344.33	160.227	0	1
TPM2+G	3743.31	429	8344.61	160.506	0	1
TVMef+G	3741.34	431	8344.68	160.57	0	1
TPM3+G	3744.44	429	8346.89	162.782	0	1
TVMef+I	3742.73	431	8347.47	163.36	0	1
TPM2+I	3744.83	429	8347.65	163.547	0	1
K80+G	3746.32	428	8348.65	164.542	0	1
TPM3+I+G	3744.34	430	8348.68	164.574	0	1
TPM1+G	3745.95	429	8349.9	165.794	0	1
TPM1+I+G	3745.21	430	8350.41	166.306	0	1
K80+I+G	3746.22	429	8350.43	166.328	0	1
TPM3+I	3746.54	429	8351.08	166.974	0	1
K80+I	3748.43	428	8352.85	168.743	0	1
TIM2	3744.51	432	8353.02	168.916	0	1
TPM1+I	3747.79	429	8353.58	169.476	0	1
TIM3	3744.81	432	8353.62	169.518	0	1
GTR	3743.19	434	8354.38	170.273	0	1
TIM1	3745.38	432	8354.75	170.648	0	1
TrN	3747.18	431	8356.36	172.256	0	1
TPM2uf	3753.31	431	8368.62	184.51	0	1
TPM3uf	3753.35	431	8368.7	184.593	0	1
HKY	3754.67	430	8369.35	185.242	0	1
TPM1uf	3753.67	431	8369.35	185.243	0	1
TVM	3751.69	433	8369.38	185.272	0	1
SYM	3800.39	431	8462.78	278.672	0	1
TIM2ef	3802.57	429	8463.13	279.024	0	1
TIM3ef	3806.9	429	8471.81	287.7	0	1
TIM1ef	3808.11	429	8474.22	290.11	0	1
TrNef	3812.27	428	8480.53	296.426	0	1
TPM2	3836.72	428	8529.44	345.336	0	1
TVMef	3835.49	430	8530.98	346.876	0	1
TPM3	3840.49	428	8536.97	352.866	0	1
K80	3842.56	427	8539.12	355.013	0	1
TPM1	3841.73	428	8539.47	355.359	0	1
F81+G	3879.59	430	8619.18	435.072	0	1
F81+I+G	3879.6	431	8621.19	437.085	0	1
F81+I	3881.67	430	8623.34	439.234	0	1
F81	3966.94	429	8791.88	607.772	0	1
JC+G	3972.98	427	8799.95	615.848	0	1
JC+I+G	3972.69	428	8801.39	617.283	0	1
JC+I	3975.27	427	8804.53	620.427	0	1
JC	4054.82	426	8961.64	777.532	0	1
Abbreviations: -lnL, negative log likelihod; K, number of estimated parameters; AIC, Akaike Information Criterion; delta, AIC difference; weight, AIC weight; cumWeight, cumulative AIC weight.
