# Supplementary material for: Genetic Diversity and Phylogeography of Thottapalayam thottimvirus (Hantaviridae) in Asian House Shrew (Suncus murinus) in Eurasia
Source: Front Cell Infect Microbiol. 2020 Aug 27;10:438. doi: 10.3389/fcimb.2020.00438 (PMC7481397; doi:10.3389/fcimb.2020.00438)
Supplement: Supplementary file 3 [file Data_Sheet_1.zip › Table 3F.XLSX]

## Sheet: Supplemental Data 3F
Supplemental Table 3F. Model test results of cytochrome c oxidase subunit I for Treemap analysis.
Model	-lnL	K	AIC	delta	weight	cumWeight
TIM3+I	4361.36	195	9112.72	0	0.1422	0.1422
TIM3+G	4361.54	195	9113.08	0.3614	0.1187	0.2609
TIM2+I	4361.62	195	9113.24	0.52	0.1096	0.3705
TIM2+G	4361.65	195	9113.29	0.5779	0.1065	0.4771
GTR+I	4359.75	197	9113.51	0.7928	0.0957	0.5727
GTR+G	4359.94	197	9113.87	1.1551	0.0798	0.6525
TrN+I	4363.17	194	9114.33	1.6159	0.0634	0.7159
TrN+G	4363.19	194	9114.39	1.6715	0.0617	0.7776
TIM3+I+G	4361.54	196	9115.08	2.3615	0.0437	0.8213
TIM2+I+G	4361.65	196	9115.29	2.5768	0.0392	0.8605
TIM1+G	4363.04	195	9116.08	3.3612	0.0265	0.887
TIM1+I	4363.04	195	9116.09	3.3695	0.0264	0.9133
GTR+I+G	4360.05	198	9116.1	3.3875	0.0261	0.9395
TrN+I+G	4363.19	195	9116.39	3.6727	0.0227	0.9621
TIM1+I+G	4363.04	196	9118.08	5.3599	0.0098	0.9719
TPM3uf+I	4365.58	194	9119.17	6.4487	0.0057	0.9775
TPM3uf+G	4365.94	194	9119.88	7.1637	0.004	0.9815
HKY+I	4367.2	193	9120.41	7.6924	0.003	0.9845
HKY+G	4367.44	193	9120.89	8.1731	0.0024	0.9869
TPM2uf+I	4366.46	194	9120.92	8.2055	0.0024	0.9893
TPM2uf+G	4366.69	194	9121.39	8.6724	0.0019	0.9911
TVM+I	4364.79	196	9121.59	8.8719	0.0017	0.9928
TPM3uf+I+G	4365.94	195	9121.88	9.1629	0.0015	0.9943
TVM+G	4365.11	196	9122.23	9.5123	0.0012	0.9955
TPM1uf+I	4367.15	194	9122.29	9.5779	0.0012	0.9967
TPM1uf+G	4367.37	194	9122.74	10.0234	0.0009	0.9976
HKY+I+G	4367.44	194	9122.89	10.1723	0.0009	0.9985
TPM2uf+I+G	4366.69	195	9123.38	10.6671	0.0007	0.9992
TVM+I+G	4365.11	197	9124.22	11.5074	0.0005	0.9997
TPM1uf+I+G	4367.37	195	9124.74	12.0215	0.0003	1
TIM2	4440.14	194	9268.27	155.554	0	1
GTR	4439.82	196	9271.63	158.917	0	1
TrN	4444.39	193	9274.79	162.069	0	1
TIM3	4444.13	194	9276.26	163.54	0	1
TIM1	4444.15	194	9276.31	163.593	0	1
TIM2ef+I+G	4445.53	193	9277.06	164.346	0	1
TIM2ef+G	4446.64	192	9277.27	164.555	0	1
TPM2uf	4446.2	193	9278.39	165.676	0	1
TIM2ef+I	4447.27	192	9278.54	165.823	0	1
SYM+G	4446.33	194	9280.66	167.942	0	1
SYM+I+G	4445.75	195	9281.5	168.785	0	1
TVM	4445.91	195	9281.83	169.108	0	1
SYM+I	4446.95	194	9281.9	169.179	0	1
HKY	4450.23	192	9284.46	171.744	0	1
TPM3uf	4450	193	9286.01	173.292	0	1
TPM1uf	4450.01	193	9286.01	173.294	0	1
TrNef+I+G	4452.23	192	9288.45	175.735	0	1
TrNef+G	4453.31	191	9288.63	175.91	0	1
TIM1ef+I+G	4451.55	193	9289.1	176.379	0	1
TIM1ef+G	4452.65	192	9289.29	176.577	0	1
TIM3ef+I+G	4452.15	193	9290.31	177.593	0	1
TIM3ef+G	4453.23	192	9290.46	177.743	0	1
TrNef+I	4454.25	191	9290.51	177.788	0	1
TIM1ef+I	4453.45	192	9290.91	178.192	0	1
TIM3ef+I	4454.08	192	9292.15	179.437	0	1
TPM2+G	4461.43	191	9304.86	192.139	0	1
TPM2+I+G	4460.65	192	9305.3	192.584	0	1
TPM2+I	4462.03	191	9306.05	193.335	0	1
TVMef+G	4461.05	193	9308.1	195.381	0	1
TVMef+I+G	4460.27	194	9308.55	195.83	0	1
TVMef+I	4461.65	193	9309.3	196.58	0	1
K80+G	4466.79	190	9313.57	200.857	0	1
TPM1+G	4466.18	191	9314.36	201.638	0	1
K80+I	4467.18	190	9314.37	201.65	0	1
TPM1+I+G	4465.47	192	9314.95	202.232	0	1
TPM3+G	4466.66	191	9315.32	202.608	0	1
TPM1+I	4466.67	191	9315.35	202.629	0	1
K80+I+G	4466.72	191	9315.43	202.716	0	1
TPM3+I	4466.99	191	9315.97	203.254	0	1
TPM3+I+G	4466.62	192	9317.25	204.53	0	1
TIM2ef	4516.64	191	9415.29	302.57	0	1
SYM	4516.47	193	9418.94	306.227	0	1
TrNef	4525.81	190	9431.63	318.909	0	1
TIM1ef	4524.99	191	9431.97	319.257	0	1
TIM3ef	4525.79	191	9433.58	320.862	0	1
TPM2	4535.2	190	9450.4	337.682	0	1
TVMef	4534.99	192	9453.99	341.273	0	1
K80	4543.97	189	9465.94	353.224	0	1
TPM1	4543.15	190	9466.31	353.588	0	1
TPM3	4543.93	190	9467.87	355.15	0	1
F81+I	4564.73	192	9513.47	400.752	0	1
F81+G	4564.86	192	9513.72	401.001	0	1
F81+I+G	4564.86	193	9515.72	403	0	1
F81	4638.46	191	9658.93	546.209	0	1
JC+G	4658.83	189	9695.66	582.947	0	1
JC+I	4658.97	189	9695.93	583.217	0	1
JC+I+G	4658.85	190	9697.7	584.987	0	1
JC	4726.95	188	9829.91	717.189	0	1
Abbreviations: -lnL, negative log likelihod; K, number of estimated parameters; AIC, Akaike Information Criterion; delta, AIC difference; weight, AIC weight; cumWeight, cumulative AIC weight.
