# Supplementary material for: Genetic Diversity and Phylogeography of Thottapalayam thottimvirus (Hantaviridae) in Asian House Shrew (Suncus murinus) in Eurasia
Source: Front Cell Infect Microbiol. 2020 Aug 27;10:438. doi: 10.3389/fcimb.2020.00438 (PMC7481397; doi:10.3389/fcimb.2020.00438)
Supplement: Supplementary file 3 [file Data_Sheet_1.zip › Table 3G.XLSX]

## Sheet: Supplemental Data 3G
Supplemental Table 3G. Model test results of the recombination activating gene 1 for Treemap analysis.
Model	-lnL	K	AIC	delta	weight	cumWeight
TPM2uf+I+G	5956.84	193	12299.7	0	0.3151	0.3151
TrN+I+G	5957.31	193	12300.6	0.9359	0.1973	0.5124
TPM2+I+G	5960.55	190	12301.1	1.4209	0.1548	0.6672
GTR+I+G	5955.41	196	12302.8	3.1323	0.0658	0.733
TVM+I+G	5956.43	195	12302.9	3.1695	0.0646	0.7976
TPM1uf+I+G	5958.44	193	12302.9	3.2031	0.0635	0.8611
TPM3+I+G	5962.05	190	12304.1	4.424	0.0345	0.8956
TPM1+I+G	5962.15	190	12304.3	4.6151	0.0314	0.927
TVMef+I+G	5960.41	192	12304.8	5.1416	0.0241	0.9511
TPM3uf+I+G	5959.84	193	12305.7	5.9901	0.0158	0.9669
TIM2+I+G	5958.85	194	12305.7	6.0132	0.0156	0.9824
TrNef+I+G	5963.46	190	12306.9	7.2323	0.0085	0.9909
TIM3+I+G	5960.21	194	12308.4	8.7321	0.004	0.9949
SYM+I+G	5961.76	193	12309.5	9.8392	0.0023	0.9972
TIM1+I+G	5960.9	194	12309.8	10.1198	0.002	0.9992
TIM2ef+I+G	5965.5	191	12313	13.3077	0.0004	0.9996
HKY+I+G	5965.46	192	12314.9	15.2356	0.0002	0.9998
TIM3ef+I+G	5967.08	191	12316.2	16.4677	0.0001	0.9999
TIM1ef+I+G	5967.08	191	12316.2	16.48	0.0001	0.9999
K80+I+G	5969.5	189	12317	17.3155	0.0001	1
TrN+I	5970.65	192	12325.3	25.62	0	1
TIM2+I	5970.04	193	12326.1	26.3943	0	1
TPM2uf+I	5971.13	192	12326.3	26.5772	0	1
TIM3+I	5970.89	193	12327.8	28.1027	0	1
TPM3uf+I	5972.06	192	12328.1	28.4394	0	1
TIM1+I	5971.08	193	12328.2	28.4682	0	1
TPM1uf+I	5972.28	192	12328.6	28.8697	0	1
GTR+I	5969.79	195	12329.6	29.8928	0	1
TVM+I	5971.6	194	12331.2	31.5224	0	1
TrNef+I	5976.62	189	12331.2	31.5594	0	1
TPM2+I	5977.01	189	12332	32.3458	0	1
TIM2ef+I	5976.58	190	12333.2	33.468	0	1
HKY+I	5975.6	191	12333.2	33.5243	0	1
TPM3+I	5978.12	189	12334.2	34.5557	0	1
TPM1+I	5978.14	189	12334.3	34.5888	0	1
TVMef+I	5976.42	191	12334.8	35.1471	0	1
TIM3ef+I	5977.63	190	12335.3	35.5822	0	1
TIM1ef+I	5977.63	190	12335.3	35.5855	0	1
K80+I	5980.03	188	12336.1	36.3676	0	1
SYM+I	5976.53	192	12337.1	37.3761	0	1
TIM3+G	6007.18	193	12400.4	100.677	0	1
TIM1+G	6007.27	193	12400.5	100.859	0	1
TrN+G	6008.76	192	12401.5	101.83	0	1
TIM2+G	6007.84	193	12401.7	101.996	0	1
SYM+G	6010.38	192	12404.8	105.071	0	1
TIM2ef+G	6013.61	190	12407.2	107.539	0	1
TrNef+G	6014.74	189	12407.5	107.802	0	1
TVM+G	6010.23	194	12408.5	108.781	0	1
TPM2uf+G	6012.31	192	12408.6	108.937	0	1
TIM1ef+G	6014.41	190	12408.8	109.128	0	1
TIM3ef+G	6014.41	190	12408.8	109.136	0	1
TPM3uf+G	6013.1	192	12410.2	110.517	0	1
TPM1uf+G	6013.2	192	12410.4	110.721	0	1
HKY+G	6014.88	191	12411.8	112.086	0	1
TPM2+G	6017.02	189	12412	112.351	0	1
GTR+G	6011.08	195	12412.2	112.479	0	1
TVMef+G	6015.43	191	12412.9	113.17	0	1
TPM1+G	6017.47	189	12412.9	113.266	0	1
TPM3+G	6017.54	189	12413.1	113.388	0	1
K80+G	6022.48	188	12421	121.282	0	1
JC+I+G	6040.96	188	12457.9	158.235	0	1
F81+I+G	6038.89	191	12459.8	160.104	0	1
F81+I	6050.34	190	12480.7	180.991	0	1
JC+I	6055.23	187	12484.5	184.779	0	1
JC+G	6096.36	187	12566.7	267.031	0	1
F81+G	6093.86	190	12567.7	268.035	0	1
TrN	6112.18	191	12606.4	306.681	0	1
TIM2	6112.4	192	12608.8	309.11	0	1
TIM3	6113.04	192	12610.1	310.405	0	1
TIM1	6113.07	192	12610.1	310.459	0	1
TrNef	6117.43	188	12610.9	311.183	0	1
GTR	6111.52	194	12611	311.351	0	1
SYM	6116.08	191	12614.2	314.475	0	1
TIM3ef	6118.55	189	12615.1	315.419	0	1
TIM2ef	6119.21	189	12616.4	316.733	0	1
TVM	6115.31	193	12616.6	316.931	0	1
TIM1ef	6119.79	189	12617.6	317.89	0	1
TVMef	6119.61	190	12619.2	319.532	0	1
TPM1uf	6120.4	191	12622.8	323.119	0	1
TPM2uf	6120.6	191	12623.2	323.519	0	1
TPM3uf	6121.06	191	12624.1	324.432	0	1
TPM3	6124.75	188	12625.5	325.813	0	1
TPM1	6124.78	188	12625.6	325.886	0	1
TPM2	6124.87	188	12625.7	326.048	0	1
K80	6127.14	187	12628.3	328.604	0	1
HKY	6126.18	190	12632.4	332.675	0	1
JC	6198.27	186	12768.5	468.86	0	1
F81	6200.47	189	12778.9	479.246	0	1
Abbreviations: -lnL, negative log likelihod; K, number of estimated parameters; AIC, Akaike Information Criterion; delta, AIC difference; weight, AIC weight; cumWeight, cumulative AIC weight.
